# Supplementary material for: Environmental Risk Awareness Among Romanian High School Students Enrolled in Food-Related Study Programs
Source: Foods. 2026 Jun 4;15(11):2017. doi: 10.3390/foods15112017 (PMC13257023; doi:10.3390/foods15112017)
Supplement: Supplementary file 1 [file foods-15-02017-s001.zip]

Archive with 1 entries (1 files):
- foods-4296530-supplementary.pdf
